# Supplementary material for: Comparison of the Genetic Structure of Invasive Bigheaded Carp (Hypophthalmichthys spp.) Populations in Central-European Lacustrine and Riverine Habitats
Source: Animals (Basel). 2021 Jul 6;11(7):2018. doi: 10.3390/ani11072018 (PMC8300242; doi:10.3390/ani11072018)
Supplement: Supplementary file 1 [file animals-11-02018-s001.zip]

Archive with 5 entries (5 files):
- Supplementary material/Figure S1.pdf
- Supplementary material/Table S1.xlsx
- Supplementary material/Table S2.pdf
- Supplementary material/Table S3.pdf
- Supplementary material/Table S4.pdf
