# Supplementary material for: Comparison of the Genetic Structure of Invasive Bigheaded Carp (Hypophthalmichthys spp.) Populations in Central-European Lacustrine and Riverine Habitats
Source: Animals (Basel). 2021 Jul 6;11(7):2018. doi: 10.3390/ani11072018 (PMC8300242; doi:10.3390/ani11072018)
Supplement: Supplementary file 1 [file animals-11-02018-s001.zip › Supplementary material/Table S1.xlsx]

## Sheet: Munka2 (tiszta)
Table S1.
The microsatellite data of the experiment
Title:Comparison of the genetic structure of invasive bigheaded carp (Hypophthalmichthys spp.) populations in Central-European lacustrine and riverine habitats
Authors:Tamás Molnár *, István Lehoczky*, Erika Edviné Meleg , Gergely Boros, András Specziár, Attila Mozsár, Zoltán Vitál, Vilmos Józsa, Wahiba Allele, Béla Urbányi and Balázs Kovács
Mintaszam		Hmo 01	Hmo01	Hmo39	Hmo39	Hmo40	Hmo40	Hmo33	Hmo33	Hmo34	Hmo34	Hmo03	Hmo03	Hmo37	Hmo37	Hmo36	Hmo36	Hmo02	Hmo02	Hmo13	Hmo13
B1103/1	B	182	234	150	150	224	262	114	126	130	136	190	234	148	198	228	234	180	184	166	174
B1103/2	B	170	178	156	158	224	234	112	116	130	136	182	190	174	174	226	228	192	196	150	150
B1103/3	B	0	0	152	158	224	224	108	112	130	148	182	190	162	182	228	228	172	180	154	158
B1103/4	B	178	182	156	158	224	234	0	0	130	142	178	190	182	190	224	226	180	192	162	166
B1103/5	B	174	182	148	156	224	232	112	116	130	136	182	190	174	200	224	226	184	192	166	186
B1103/6	B	170	178	156	158	214	226	134	134	132	142	182	190	180	182	224	226	180	192	158	166
B1103/7	B	178	182	136	152	226	232	130	134	138	140	190	190	180	194	228	228	180	188	166	166
B1104//4	B	168	178	158	160	224	224	100	114	130	136	182	190	182	194	228	228	180	192	158	158
B1104/1	B	178	182	136	156	224	226	126	132	132	140	190	234	182	198	228	228	180	192	166	170
B1104/2	B	178	178	156	156	0	0	104	130	140	140	190	190	0	0	0	0	168	180	166	166
B1104/3	B	178	182	126	126	224	224	130	130	138	140	190	194	182	194	228	228	168	180	166	166
B1104/6	B	178	182	152	158	224	234	116	128	148	156	182	190	182	182	226	228	180	192	162	166
B1104/8	B	178	182	136	158	224	232	112	122	136	144	182	190	182	190	226	228	184	192	162	186
B1104/9	B	170	178	128	136	224	234	108	124	124	130	182	190	164	186	226	226	172	180	158	166
B1105/1	B	170	178	136	154	222	234	112	116	138	138	182	190	146	148	228	232	176	184	174	174
B1105/2	B	178	178	156	158	214	224	112	128	136	146	182	190	176	182	226	226	172	180	162	186
B1105/3	B	210	218	266	266	242	264	104	104	132	158	182	182	150	150	232	236	172	184	0	0
B1105/4	B	178	182	152	156	226	234	112	112	140	140	238	238	180	194	228	228	180	180	162	170
B1105/5	B	218	242	176	176	264	264	104	104	140	140	234	238	148	148	234	236	172	184	174	178
B1105/6	B	178	182	158	158	226	226	130	130	132	148	190	190	164	164	228	228	180	180	166	174
B1105/7	B	168	178	134	150	224	234	112	132	130	136	182	190	182	194	228	228	172	180	174	186
B1105/8	B	178	182	156	156	234	234	112	122	130	138	182	190	182	190	228	228	192	192	158	162
B1105/9	B	178	182	176	176	224	234	114	124	136	138	174	182	162	162	228	228	192	196	158	162
B1106/1	B	178	178	156	158	224	234	112	134	130	136	182	190	146	146	228	230	176	184	154	174
B1106/2	B	178	182	136	152	224	234	100	100	136	136	230	230	150	150	232	232	176	184	174	174
B1106/3	B	214	226	0	0	260	262	100	100	140	140	230	250	0	0	228	232	176	184	174	174
B1106/4	B	210	210	266	266	264	264	104	104	148	158	190	190	150	150	228	232	172	184	174	178
B1106/5	B	182	190	156	158	226	226	116	116	132	144	190	190	150	150	228	228	168	180	170	186
B1106/6	B	178	178	156	160	224	234	130	130	132	138	190	190	182	186	228	228	168	180	166	174
B1106/7	B	178	182	156	158	226	226	124	126	144	148	182	190	164	194	228	228	192	192	166	186
B1106/8	B	178	182	150	158	224	224	126	134	132	136	178	190	194	194	228	228	168	180	162	162
B1106/9	B	170	178	158	158	224	234	122	128	134	136	182	190	174	174	226	228	192	192	154	154
B1109/1	B	178	182	136	152	224	234	112	114	136	138	182	190	162	182	226	228	180	192	162	170
B1109/2	B	210	218	106	106	262	262	94	100	132	140	234	234	164	194	226	226	172	180	158	166
B1109/3	B	230	238	106	106	260	262	112	132	130	136	182	190	182	190	226	226	172	180	158	162
B1109/4	B	178	178	156	156	226	226	100	100	136	140	190	234	190	196	228	230	188	188	0	0
B1109/5	B	210	210	266	266	264	264	104	104	132	134	182	190	148	154	234	234	172	184	174	178
B1109/6	B	178	182	156	156	224	234	116	126	132	134	182	190	164	182	228	228	180	192	186	186
B1109/7	B	182	182	158	158	224	234	130	136	140	144	190	194	182	186	228	228	180	192	162	162
B1109/8	B	178	178	156	156	224	232	116	116	134	158	182	190	190	198	226	228	180	192	166	186
B1109/9	B	176	180	146	156	224	234	112	116	136	146	182	190	182	198	228	228	184	192	158	166
B1110/1	B	178	178	152	156	224	224	106	112	130	156	182	190	176	176	226	228	172	180	162	162
B1110/2	B	178	178	158	160	224	234	108	128	130	146	182	190	182	186	228	228	172	180	162	170
B1110/3	B	178	178	136	156	224	234	112	112	130	132	182	190	182	198	226	226	184	192	158	158
B1110/4	B	170	178	152	156	224	232	112	116	124	130	182	190	182	182	226	226	184	192	166	186
B1110/5	B	178	178	158	158	226	226	116	130	132	144	190	190	176	182	228	230	188	192	162	166
B1110/6	B	178	178	156	158	226	232	116	128	148	158	190	190	164	190	228	228	180	192	186	186
B1110/7	B	178	182	136	156	232	234	126	130	132	158	182	190	164	190	226	228	180	192	166	170
B1110/8	B	178	182	136	156	224	224	116	130	132	158	182	190	182	192	228	228	188	192	162	186
B1110/9	B	178	182	156	156	224	224	124	126	132	148	182	190	182	198	228	228	180	192	166	186
B1304/10	B	178	182	156	158	224	234	120	128	132	138	190	190	182	186	228	228	192	192	158	162
B1304/11	B	178	182	156	156	234	234	112	116	132	148	182	190	182	198	226	228	188	192	186	186
B1304/12	B	178	178	160	160	224	224	108	128	130	130	182	190	186	194	226	228	168	180	162	170
B1304/13	B	178	178	136	158	224	224	130	134	142	156	182	190	180	182	228	228	168	180	158	186
B1304/2	B	176	180	154	156	224	234	112	116	136	136	182	190	190	190	228	228	180	184	158	186
B1304/3	B	170	178	136	156	224	234	116	134	124	130	182	190	180	180	226	228	180	188	154	154
B1304/4	B	178	178	136	158	224	224	112	128	136	136	182	190	176	182	228	228	184	192	166	186
B1304/5	B	234	238	152	156	242	262	96	100	130	132	222	234	182	182	226	226	172	180	186	186
B1304/6	B	178	182	156	156	224	224	124	128	130	142	190	190	180	194	226	226	180	192	158	186
B1304/7	B	178	182	158	158	264	234	116	130	132	144	190	190	176	196	228	228	188	192	166	174
B1304/9	B	178	182	156	156	224	234	116	126	132	138	182	190	176	190	228	228	180	192	162	166
B1305/1	B	178	178	136	158	224	234	130	134	130	142	182	190	182	194	226	226	184	192	166	174
B1305/2	B	170	178	148	156	222	234	104	112	124	130	182	190	190	198	226	226	172	180	158	162
B1305/3	B	170	178	152	156	234	234	128	128	156	156	182	190	182	198	226	226	184	192	158	158
B1305/4	B	178	182	152	158	226	234	116	132	138	140	182	190	174	194	228	228	176	192	166	170
B1305/5	B	178	182	158	158	224	224	112	124	138	148	190	190	174	182	228	228	180	192	170	170
B1305/6	B	178	182	156	160	224	224	130	130	132	136	182	190	180	196	228	228	180	192	166	166
B1305/7	B	178	178	152	156	224	234	116	136	132	138	182	190	182	194	226	228	192	192	166	186
B1305/8	B	178	182	156	158	224	224	116	116	134	146	182	190	184	190	226	228	180	192	166	166
B1305/9	B	178	178	156	158	224	224	112	130	132	132	182	190	186	190	226	228	180	192	162	166
B1306/1	B	178	178	136	158	224	234	112	114	130	132	182	190	162	162	228	228	192	196	158	158
B1306/10	B	178	178	136	158	224	234	112	116	130	136	182	190	176	182	228	228	184	192	162	186
B1306/11	B	170	178	136	156	234	234	108	112	124	130	182	190	162	162	228	228	172	180	162	162
B1306/12	B	170	178	156	158	213,7	224	112	116	130	130	182	190	198	198	226	226	180	192	162	186
B1306/2	B	178	178	156	156	224	224	112	112	136	146	182	190	182	190	228	228	180	192	162	166
B1306/3	B	170	178	136	156	214	224	120	134	130	136	182	190	164	176	226	226	184	192	158	166
B1306/4	B	222	234	106	106	260	262	108	112	130	136	190	190	176	182	226	226	180	180	162	162
B1306/5	B	218	230	136	156	226	226	82	104	134	144	190	190	148	148	234	236	168	184	174	178
B1306/6	B	210	238	156	156	264	264	104	104	138	148	190	190	148	148	232	236	172	184	174	174
B1306/7	B	178	178	156	156	224	224	116	116	132	136	182	190	190	190	228	228	180	192	186	186
B1306/8	B	178	182	156	158	224	234	116	126	134	138	182	190	164	164	228	228	0	0	166	166
B1306/9	B	178	218	156	158	224	224	104	136	132	140	182	234	174	174	228	234	184	192	166	166
B1309/1	B	170	178	148	156	224	234	100	132	130	140	182	190	146	154	228	228	176	184	174	174
B1309/10	B	170	178	158	160	224,9	234	112	132	130	136	182	190	146	150	226	230	184	184	174	174
B1309/11	B	198	210	106	124	252	262	94	100	124	130	222	234	148	194	226	226	184	192	174	186
B1309/12	B	170	178	148	156	224	232	112	112	130	136	182	190	184	198	224	226	184	192	158	186
B1309/13	B	178	182	136	158	226	226	116	116	132	138	182	190	182	182	228	228	176	192	162	174
B1309/14	B	178	182	152	156	226	226	112	114	132	140	190	190	164	200	228	228	176	192	166	166
B1309/15	B	178	186	136	156	224	234	116	124	126	132	190	190	182	194	228	228	180	192	166	186
B1309/2	B	210	226	106	106	206	262	100	100	136	136	234	234	150	150	232	232	176	184	174	174
B1309/3	B	178	182	156	156	226	226	116	126	140	140	190	242	190	190	228	228	180	180	166	166
B1309/4	B	182	242	160	160	234	264	104	104	132	134	190	190	148	188	0	0	172	184	166	174
B1309/5	B	178	182	154	156	224	234	116	126	132	138	182	190	198	198	228	228	188	192	162	166
B1309/6	B	178	178	152	158	226	226	116	130	128	138	182	190	164	200	226	228	168	180	166	170
B1309/7	B	178	178	152	156	224	234	112	116	134	160	190	194	190	192	226	228	168	180	170	170
B1309/8	B	178	178	158	160	224	234	112	132	130	156	182	190	182	186	226	228	184	192	154	154
B1309/9	B	178	182	156	156	224	224	112	128	132	136	182	190	192	198	228	228	192	192	158	158
B1310/1	B	218	234	158	158	264	264	104	104	140	140	234	246	148	148	232	236	172	184	174	174
B1310/10	B	178	182	154	158	224	224	116	120	132	138	182	190	190	190	228	228	168	180	162	186
B1310/11	B	178	182	136	156	224	224	112	116	138	138	182	190	164	200	228	228	180	192	162	166
B1310/2	B	178	178	152	156	224	234	116	116	138	148	190	190	182	182	228	228	168	180	166	174
B1310/3	B	178	182	156	160	224	224	128	134	146	146	182	190	162	180	226	228	180	192	166	186
B1310/4	B	0	0	0	0	0	0	100	100	130	132	234	242	148	180	230	232	176	184	174	174
B1310/5	B	210	238	106	106	260	262	94	100	130	136	222	234	180	190	224	226	192	192	186	186
B1310/6	B	170	178	156	158	214	226	112	122	130	142	182	190	180	184	226	226	184	192	158	162
B1310/7	B	166	178	136	158	216	234	112	130	130	146	182	190	186	190	224	224	180	192	162	166
B1310/8	B	178	182	156	156	226	234	116	116	138	148	190	190	180	180	228	228	168	180	166	166
B1310/9	B	178	182	136	152	222	224	116	116	132	138	190	190	194	196	228	228	168	180	162	186
Bef1	Bef	178	238	136	156	224	234	116	116	132	140	182	190	176	198	228	228	184	192	166	166
Bef2	Bef	178	182	136	156	224	234	104	136	132	140	190	190	176	176	228	236	168	180	166	174
Bef3	Bef	178	234	136	160	224	234	112	116	132	140	182	234	182	198	226	226	172	180	162	174
Bef4	Bef	178	182	160	160	234	264	116	116	132	140	182	190	176	198	228	236	168	180	166	174
Bef5	Bef	178	234	136	156	232	264	118	134	140	140	190	238	182	182	228	228	184	192	166	186
Bef6	Bef	178	178	152	160	224	234	112	116	132	160	190	190	176	190	228	228	180	192	170	170
Bef7	Bef	178	178	152	156	232	234	112	112	132	160	182	190	176	194	228	228	180	192	162	186
Bef8	Bef	178	182	154	156	232	234	118	134	136	138	182	190	190	198	228	228	180	192	166	186
FB1	FB	170	178	152	156	224	232	114	124	124	130	182	190	172	180	226	226	180	192	162	162
FB10	FB	178	182	136	156	214	224	112	120	128	136	182	190	190	190	226	228	180	192	158	166
FB11	FB	170	178	136	158	224	224	108	112	130	142	182	190	162	192	226	228	172	180	162	186
FB13	FB	170	178	158	158	214	224	124	126	130	130	182	190	172	190	226	230	172	180	162	162
FB14	FB	178	182	150	150	226	234	112	124	138	144	190	190	180	196	228	228	164	180	162	170
FB15	FB	178	178	136	156	226	234	116	126	132	132	190	190	178	190	228	228	168	180	166	186
FB20	FB	178	182	158	160	226	226	116	130	132	144	182	190	182	196	228	228	168	180	162	166
FB21	FB	178	178	156	158	226	226	130	130	132	132	182	190	164	194	228	228	180	180	170	186
FB22	FB	178	178	136	136	226	234	118	126	132	138	190	190	164	180	228	228	168	180	166	170
FB23	FB	178	178	152	182	232	232	0	0	132	144	178	182	164	194	228	240	168	180	186	186
FB24	FB	178	184	150	156	226	234	110	116	140	148	182	190	176	180	234	240	180	192	170	170
FB26	FB	0	0	158	158	0	0	0	0	132	144	182	182	172	174	228	228	0	0	170	170
FB27	FB	178	178	136	158	224	224	112	112	126	132	190	190	172	190	228	228	188	192	162	186
FB28	FB	178	178	152	160	224	234	112	116	132	150	182	190	172	192	228	228	168	180	186	186
FB29	FB	182	182	150	152	226	234	112	126	132	132	190	190	178	190	228	228	192	192	162	166
FB3	FB	170	178	154	156	234	254	112	124	142	146	182	190	172	174	226	230	180	192	166	186
FB4	FB	178	182	156	156	224	234	108	124	130	142	182	190	172	176	230	236	180	192	158	158
FB5	FB	170	178	156	160	214	224	112	126	130	148	182	190	172	178	226	230	180	188	162	186
FB6	FB	170	178	156	158	224	234	124	126	124	130	174	182	164	190	226	236	184	192	162	162
FB7	FB	170	178	148	158	224	234	108	112	130	142	182	190	172	200	226	226	180	188	166	186
FB8	FB	170	178	148	156	224	232	120	126	124	130	182	190	164	178	226	226	180	192	162	166
PB13	PB	210	218	266	266	264	266	84	104	140	140	234	262	148	148	232	234	172	184	174	174
PB14	PB	210	218	266	266	264	264	84	104	140	140	234	234	148	148	236	248	172	184	174	174
PB15	PB	210	210	266	266	264	264	82	104	140	140	234	242	148	148	232	236	168	184	174	174
PB16	PB	210	210	266	266	244	264	84	100	140	140	234	254	148	148	234	248	172	184	174	174
PB17	PB	210	240	156	266	264	264	84	104	136	140	234	238	148	148	232	248	172	184	154	174
PB18	PB	210	222	0	0	244	264	84	104	140	140	234	238	148	152	232	234	172	184	174	178
PB2	PB	210	234	106	266	260	262	100	100	132	140	230	238	150	150	228	232	176	184	162	174
PB20	PB	210	230	0	0	0	0	0	0	140	140	234	234	148	148	232	234	172	184	174	174
PB21	PB	210	226	266	266	244	264	104	104	138	140	234	242	148	154	232	234	172	184	174	178
PB25	PB	218	234	266	266	264	264	104	104	140	140	234	234	146	146	228	236	172	184	154	174
PB26	PB	210	218	156	158	264	264	104	104	140	140	238	246	150	150	232	236	172	184	174	174
PB27	PB	222	234	154	156	264	264	104	104	140	140	238	242	154	154	232	236	172	184	174	178
PB28	PB	210	210	156	156	264	264	104	104	140	140	234	242	150	150	234	234	172	184	174	174
PB29	PB	218	234	156	156	242	264	104	104	140	140	234	238	148	148	232	232	172	184	174	174
PB3	PB	206	234	106	266	260	262	100	100	132	140	230	230	148	148	232	232	176	184	162	174
PB30	PB	210	222	156	160	264	264	104	104	140	140	234	238	148	154	228	232	172	184	174	178
PB4	PB	198	210	106	266	260	262	100	100	132	140	230	230	148	148	232	232	176	184	162	174
PB5	PB	210	218	106	266	262	264	100	100	140	140	230	230	150	150	228	232	176	184	162	174
PB6	PB	206	218	106	266	252	262	100	100	130	136	230	250	150	150	230	230	176	184	150	174
PB7	PB	218	230	106	266	242	262	100	100	134	140	222	230	150	150	228	232	176	184	174	174
PB8	PB	198	210	106	266	260	262	100	100	132	140	230	230	150	150	228	230	176	184	174	174
PB9	PB	218	222	106	266	260	262	100	100	136	136	234	250	0	0	226	232	176	184	150	174
TB1	TB	178	182	136	160	222	230	118	132	142	144	190	190	148	192	226	228	194	194	164	190
TB10	TB	178	180	160	160	222	230	112	112	130	136	182	192	184	184	226	226	180	196	184	188
TB11	TB	178	180	158	158	222	222	112	112	130	130	192	192	186	192	226	226	180	180	184	188
TB12	TB	182	186	158	160	222	222	112	124	130	142	192	192	184	184	226	226	192	192	184	188
TB13	TB	178	186	158	160	230	230	116	120	130	136	192	192	166	166	226	226	180	180	158	166
TB14	TB	178	180	158	160	222	230	132	134	136	146	192	190	184	198	226	226	192	192	158	158
TB15	TB	178	180	136	136	222	222	112	112	142	144	192	192	184	188	224	226	192	192	170	188
TB16	TB	178	180	154	156	222	222	112	126	132	138	192	192	190	196	226	226	192	196	162	170
TB17	TB	178	180	152	160	222	222	128	132	130	148	192	192	184	190	228	228	180	194	166	166
TB18	TB	178	186	158	162	222	230	124	124	136	146	192	192	184	196	224	226	192	192	162	162
TB19	TB	178	186	154	158	222	222	108	108	130	130	192	192	178	196	226	226	180	192	182	188
TB2	TB	178	180	152	152	222	222	124	134	130	130	192	192	194	196	228	228	180	180	168	190
TB20	TB	178	186	156	156	222	230	120	126	132	146	184	192	182	200	226	226	192	192	154	166
TB21	TB	184	186	152	158	222	230	112	116	136	146	184	192	182	186	224	226	192	192	170	188
TB22	TB	178	186	158	162	222	228	112	128	132	136	184	192	166	180	226	226	188	192	162	174
TB23	TB	182	190	158	162	222	222	116	116	132	134	180	192	182	188	226	226	192	192	166	170
TB24	TB	178	186	152	160	222	228	112	132	130	130	192	194	194	196	224	226	180	180	170	188
TB25	TB	180	182	158	158	222	222	112	116	132	132	184	194	186	190	226	228	192	192	172	172
TB26	TB	178	186	160	164	222	230	112	116	130	136	192	192	166	184	228	228	192	192	170	190
TB27	TB	178	180	156	160	222	222	124	128	136	144	184	192	184	196	224	226	180	192	162	162
TB28	TB	178	180	156	160	222	230	116	116	130	130	192	192	184	196	224	226	180	192	190	190
TB29	TB	178	186	158	160	222	222	128	128	130	144	184	192	178	200	226	228	192	192	162	176
TB3	TB	178	180	152	152	222	222	116	118	132	144	192	192	188	190	226	228	180	192	162	166
TB30	TB	178	186	158	160	222	222	116	124	132	148	184	192	166	192	226	228	192	192	190	190
TB31	TB	178	180	152	152	222	228	116	116	136	148	184	192	184	192	226	228	180	180	170	190
TB4	TB	178	180	160	160	222	230	120	120	130	136	182	192	182	196	226	228	192	192	168	172
TB5	TB	178	180	158	160	222	222	112	112	132	144	182	192	184	196	226	228	180	180	168	172
TB6	TB	178	180	152	160	222	222	120	120	136	138	192	192	184	188	228	228	194	194	160	172
TB7	TB	178	180	152	156	222	222	112	116	134	136	182	190	184	188	226	228	194	194	168	190
TB8	TB	178	182	156	456	222	222	124	132	130	138	190	190	194	196	226	228	182	194	168	168
TB9	TB	178	178	158	158	222	230	112	124	130	130	184	192	166	166	226	226	192	192	162	168
